# Supplementary material for: f-scLVM: scalable and versatile factor analysis for single-cell RNA-seq
Source: Genome Biol. 2017 Nov 7;18:212. doi: 10.1186/s13059-017-1334-8 (PMC5674756; doi:10.1186/s13059-017-1334-8)
Supplement: Supplementary file 3 — Differentially expressed genes between the populations of astrocytes. Differentially expressed genes and factors between the identified astrocyte subpopulations (using f-scLVM residuals, Fig. 4e). (XLSX 91 kb) [file 13059_2017_1334_MOESM3_ESM.xlsx]

## Sheet: Sheet1
	pval.adj	avg_diff
Msl3l2	4.29786e-14	-7.19843
Trmu	1.00504e-12	-13.3998
Erh	3.82814e-12	-10.6958
Tnfrsf21	5.93057e-12	-13.3849
Gm6768	6.3187e-12	-10.5431
Mob3a	9.7471e-12	-7.33059
Gm11748	2.5131e-11	-8.1833
Ncaph2	2.5131e-11	-11.8068
Smurf2	2.56772e-11	-11.2792
9530068e07rik	2.56772e-11	-10.7454
Scube3	2.56772e-11	-12.9465
Nptxr	2.56772e-11	-13.8514
Gpatch11	2.56772e-11	-13.998
Oxnad1	2.56772e-11	-10.936
Tonsl	2.56772e-11	-10.8047
Iws1	2.56772e-11	-14.0532
1700011h14rik	2.56772e-11	-11.5917
Filip1l	2.56772e-11	-12.127
Liph	2.56772e-11	-11.3201
Vit	2.56772e-11	-11.8534
N-r5s25	2.56772e-11	-12.3296
Skap1	2.56772e-11	-9.83597
Nfam1	2.56772e-11	-11.7606
Tmem200c	2.56772e-11	-12.4719
Slc9a3r2	2.56772e-11	-13.1612
Gm11525	2.56772e-11	-11.0448
Gm20645	2.56772e-11	-8.02122
Au040972	2.56772e-11	-10.1156
Naa50	2.56772e-11	-12.3056
Hs3st6	2.56772e-11	-11.7953
Gnb1l	2.56772e-11	-12.9102
Samd12	2.56772e-11	-11.4218
Gm16172	2.56772e-11	-15.6972
Gm9923	2.56772e-11	-6.82478
Hist1h2ak	2.56772e-11	-10.2799
Cdc23	2.56772e-11	-12.9457
Gm26863	2.56772e-11	-11.1349
Dlk2	2.56772e-11	-12.1921
5033403f01rik	2.56772e-11	-10.5206
0610009b14rik	2.56772e-11	-12.5307
Cyp4f16	2.56772e-11	-12.4847
Cyp39a1	2.56772e-11	-14.1376
Tmco6	2.56772e-11	-12.7732
Cks2	2.56772e-11	-10.2034
Sra1	2.57035e-11	-13.2329
Atg10	2.61269e-11	-9.68247
A230009b12rik	2.61269e-11	-12.4548
Tkt	2.61269e-11	-11.0604
Pgc	2.61269e-11	-12.3066
D930030i03rik	2.61269e-11	-11.7472
Gdf2	2.9021e-11	-10.8541
2900011o08rik	2.97495e-11	-11.6358
Diras2	3.00732e-11	-10.1408
Cxadr	3.05146e-11	-12.5093
Kdm6b	3.10562e-11	-8.7173
Ccl2	3.10562e-11	-8.82901
Clcn2	3.10562e-11	-13.8353
Scara5	3.11153e-11	-12.0714
Pp2d1	3.11153e-11	-12.4322
Gm15869	3.11153e-11	-11.1981
Psmg1	3.11153e-11	-10.6845
Npepps	3.11153e-11	-8.6248
Ift140	3.11153e-11	-12.087
Zfp503	3.11153e-11	-13.6934
Gramd1c	3.11153e-11	-12.7566
Fam83h	3.11153e-11	-11.1007
Thada	3.11153e-11	-13.2044
Ugt3a2	3.27801e-11	-11.8746
Caskin1	3.27801e-11	-11.4944
Erc2	3.48374e-11	-10.0543
Gm7535	3.75885e-11	-11.4005
Spata24	3.77209e-11	-11.9181
Ocln	3.79746e-11	-9.07644
A530084c06rik	3.79746e-11	-9.9431
Nol7	3.79746e-11	-12.9428
Scrib	3.79746e-11	-10.7994
Pbk	3.79746e-11	-9.93132
Ggnbp1	3.79746e-11	-11.5623
Ropn1	3.82597e-11	-11.5096
Homez	3.82597e-11	-10.0853
Cryzl1	3.82597e-11	-10.9916
C3	3.82597e-11	-11.7471
Zfp52	3.82597e-11	-11.9797
Gm17315	3.82597e-11	-11.5035
Lpcat1	3.85358e-11	-9.33012
Emr1	3.86287e-11	-11.5063
Tvp23a	3.93809e-11	-10.6593
Gm17087	3.9558e-11	-11.444
Nus1	4.19755e-11	-6.86123
Kctd5	4.36693e-11	-10.6302
Gm23657	4.36693e-11	-11.0864
Gm4775	4.36693e-11	-9.50521
E230001n04rik	4.45551e-11	-10.8301
Gm25873	4.45551e-11	-10.3552
Apobec2	4.45551e-11	-11.0442
Gm24272	4.53252e-11	-10.4445
Gm4707	4.61775e-11	-10.8921
Gsc2	4.65093e-11	-9.74739
Gtpbp1	4.65302e-11	-9.55405
Upp1	4.70388e-11	-10.3804
Tekt5	4.77908e-11	-11.2827
Fam65b	4.86213e-11	-8.3094
Gxylt1	4.86213e-11	-9.27034
Tmprss7	4.86213e-11	-9.44532
Gpr137c	4.89377e-11	-8.58278
Aw209491	4.9124e-11	-8.08951
Bmp6	5.1788e-11	-7.9148
Ppil1	5.1788e-11	-9.84708
Gm16712	5.1788e-11	-10.4995
Lgals8	5.37076e-11	-7.59159
1110004e09rik	5.37264e-11	-12.9769
Gm17139	5.44286e-11	-11.0288
Fam195b	6.0115e-11	-5.38901
Nubp2	6.0115e-11	-8.95786
Epha6	6.52507e-11	-8.22277
Prlr	6.52507e-11	-7.85804
Gm16973	6.64477e-11	-11.0004
Nrg3	6.64477e-11	-7.34759
Tssk5	6.64477e-11	-12.1512
Efs	6.64477e-11	-7.25038
Tmem121	6.95337e-11	-7.342
Nlrc3	7.29849e-11	-7.81306
Fam104a	7.59372e-11	-7.454
Rsl1d1	7.84626e-11	-9.01518
4833420g17rik	7.95962e-11	-9.99139
Hist1h1b	8.18712e-11	-7.67043
Hdac9	8.30724e-11	-10.5453
Gm4285	8.67664e-11	-7.78489
Serpinb9	9.11643e-11	-4.02431
Psmd12	1.00977e-10	-1.84497
Gm22107	1.03925e-10	-10.6186
Glis2	1.08155e-10	-12.584
Ccdc152	1.23742e-10	-11.8603
Jup	1.26364e-10	-8.45148
Gm24145	1.36262e-10	-13.2285
Dnal1	1.68486e-10	-9.99705
Gm16368	1.7332e-10	-9.8251
Ninj1	1.75697e-10	-10.6273
Tenm2	2.02507e-10	-5.71467
Adprh	2.76128e-10	-11.6859
Rock1	3.10341e-10	-12.8902
Gm6356	3.94266e-10	-12.4157
Acadvl	4.72941e-10	-5.75681
Mdp1	5.28202e-10	-10.5775
Eci1	5.70858e-10	-12.4693
Kcnj4	6.12775e-10	-11.8405
Erlec1	6.21835e-10	-13.1011
N-r5s26	7.08813e-10	-12.0874
Gm26751	7.16283e-10	-10.2436
Dcstamp	8.56867e-10	-11.5122
Ccdc85a	9.4822e-10	-6.92577
Tifab	1.08827e-09	-9.35496
Wnk2	1.10572e-09	-9.85718
Pigz	1.2249e-09	-10.1309
Adsl	2.0348e-09	-11.1585
Gm2888	2.04805e-09	-11.0413
Snx3	2.52681e-09	-6.08808
Cox6c	2.74022e-09	-10.0248
Gm23027	2.74547e-09	-8.88455
Ikzf1	2.82129e-09	-6.94243
Gm25667	2.91766e-09	-11.3246
Satb1	3.05746e-09	-12.5032
Pam16	3.24165e-09	-12.5612
Hdac10	5.11256e-09	-9.16282
Adarb2	5.84323e-09	-10.5643
Ndrg1	1.10284e-08	-9.82941
Gtpbp2	1.56819e-08	-12.6606
Nr1d1	1.66231e-08	-6.90899
N4bp3	2.57385e-08	-15.5079
Hormad2	1.46467e-07	-6.15591
Adamdec1	1.57949e-07	-7.13055
Kcnab3	1.91155e-07	-5.63874
Stat3	3.7878e-07	-6.99294
Slc16a9	4.91637e-07	8.07961
Fbln5	5.12172e-07	-8.26381
Fkbpl	5.40428e-07	-7.74786
A930015d03rik	6.93722e-07	-11.697
Khdrbs3	7.12686e-07	-9.4654
Rps19bp1	8.28001e-07	-11.4251
Rnaseh2b	9.17191e-07	-10.7962
Ttc32	1.32862e-06	-6.91347
Mmu-mir-6908	1.34578e-06	-6.63943
Kcns2	1.50631e-06	-9.89151
Clybl	1.56772e-06	-9.6704
Slc38a4	1.56772e-06	-11.8604
Phyhipl	1.68778e-06	-11.193
Acat3	1.78074e-06	-11.121
Zfp740	2.02794e-06	-10.9922
Gm26177	2.02794e-06	-6.77624
Dab2	2.26994e-06	-10.0617
Fscn2	2.55816e-06	-8.89311
Gnl3	2.64265e-06	-12.3123
Slc6a19	2.68387e-06	-10.6489
Ccdc78	3.03551e-06	-10.7685
Gm26016	3.22283e-06	8.52149
Loxl2	3.3199e-06	-10.8396
6530401f13rik	3.38243e-06	-10.6182
4930431p03rik	3.38243e-06	-9.97904
Fam179b	4.24585e-06	-9.21045
Dock4	4.2497e-06	-7.3129
Colec11	4.73845e-06	-11.9373
Reep2	4.80057e-06	-11.2691
Olfr1353	5.06736e-06	-6.50823
Zfp213	5.30835e-06	-11.1151
Csta	5.31602e-06	-10.032
Slc22a21	5.47924e-06	-8.19189
Six3os1_3	5.64775e-06	-11.041
Cct5	5.74428e-06	-10.4039
9530072k05rik	5.81931e-06	-12.5937
Nrbp2	6.18381e-06	-10.7651
Lims2	6.36431e-06	-11.859
Gm15839	6.52279e-06	-10.4247
Tceb2	6.52279e-06	-12.0003
1110054m08rik	6.52279e-06	-10.7559
Trib1	6.52279e-06	-12.6734
Cldn10	6.59467e-06	-9.59868
Bin2	6.59467e-06	-10.8328
Tars	7.58911e-06	-8.97752
Actl9	7.77533e-06	-11.7457
Parl	8.07231e-06	-11.5678
Spt1	8.47477e-06	-5.79981
Gm24157	8.86116e-06	-4.30877
Flywch2	9.0069e-06	-11.0166
Gm4262	9.0069e-06	-11.2128
1600014c23rik	9.7021e-06	-11.7409
Pnoc	1.01914e-05	-11.0038
Rhpn1	1.13249e-05	-9.96231
Gm26621	1.16172e-05	-10.0501
Gm2897	1.31671e-05	-9.59389
C030013d06rik	1.43037e-05	-10.5545
Six3os1_6	1.57337e-05	-10.6899
Amd1	1.62202e-05	-4.72346
Gabpa	1.62202e-05	-10.8141
Dnah8	1.75063e-05	-10.0454
Klf16	1.78496e-05	-5.16569
Gm15735	1.8501e-05	-9.27804
Tmem251	2.0029e-05	-8.46399
Vapa	2.03227e-05	-12.0356
Kat7	2.14151e-05	-9.03886
Gm16168	2.14221e-05	-11.4328
Adcy8	2.51265e-05	-10.8423
Spag1	2.52709e-05	-9.19261
Id2	2.62262e-05	-7.95667
Gm11206	2.62262e-05	-5.44209
Rgcc	2.62552e-05	-9.6898
Gsk3b	2.62552e-05	-11.902
Gm26269	2.63409e-05	-10.1437
Fam98a	2.70365e-05	-10.4317
Mx1	2.81507e-05	-11.2123
Snord69	3.03559e-05	-9.41611
Gpsm3	3.04101e-05	-10.4919
Gm20726	3.14062e-05	-9.88385
4632428c04rik	3.1532e-05	-10.7826
Aipl1	3.16321e-05	-11.7
A230065h16rik	3.23197e-05	-8.98691
Jmy	3.23197e-05	-9.24464
Gm15907	3.42649e-05	-9.74555
Slc39a2	3.63715e-05	-9.6201
Gm17414	3.67077e-05	-10.0835
Smek1	3.71786e-05	-7.95823
Dip2a	3.94434e-05	-5.90142
Cyp4f40	3.94434e-05	-8.79082
Cldn25	3.95646e-05	-11.0239
1700010i14rik	4.00538e-05	-10.568
Ddn	4.01866e-05	-10.4178
Cenpj	4.16838e-05	-8.66485
Krt7	4.39354e-05	-9.33435
Ankrd54	4.39855e-05	-10.5651
Psen1	4.42712e-05	-7.8273
Traf7	4.4578e-05	-11.1139
9330020h09rik	4.55787e-05	-10.3591
Unc79	5.14119e-05	13.5921
Senp7	5.1563e-05	-10.1255
Gm6712	5.30739e-05	-10.527
Dmc1	5.46737e-05	-9.46364
Gm15835	5.56623e-05	-9.2492
Dsc3	5.90003e-05	-10.4043
Trim47	5.90003e-05	-5.91593
Axin1	6.02475e-05	-10.2779
Lhfpl2	6.33597e-05	-9.85145
Gm22667	6.4965e-05	-14.1459
Cep19	6.61823e-05	-10.4996
Rgs22	6.64998e-05	-8.91943
D17wsu104e	6.69715e-05	-10.2602
Clcn7	6.72665e-05	-10.2002
Gm26407	6.90571e-05	-10.6886
Vwa7	7.06146e-05	-10.3861
Gm25845	7.15429e-05	-10.3622
Rpl30	7.44518e-05	-8.95009
Zfp457	7.99985e-05	-8.24785
Gm15585	8.00767e-05	-9.53893
Mtr	8.67419e-05	-7.70448
Mb	8.76314e-05	-9.36986
Usp34	9.28768e-05	-6.69685
Extl3	9.46342e-05	-8.65461
Tfap4	9.46342e-05	-10.9323
Pcnp	9.47918e-05	-11.2161
Rab21	9.63185e-05	-1.75592
Rnf39	9.79976e-05	-9.59337
Gm15564	9.80054e-05	-9.45905
Gemin4	0.000100078	-7.75563
Itsn1	0.000102097	-9.42798
Col4a3bp	0.000102097	-8.44743
Tbc1d7	0.000102097	-8.11366
Fez2	0.000103174	-9.84826
Luc7l	0.000106118	-9.74277
Ppm1d	0.000107355	12.3583
Gm20517	0.000110579	-9.86087
Abcd2	0.000112022	-9.2218
Lrrc24	0.000112022	-9.93631
Cdh24	0.000117278	-8.21526
Zbtb7a	0.000117793	-4.47341
Mgl2	0.000121456	-6.32057
Prkce	0.000124653	-9.90187
Rad51c	0.00012687	-8.78753
Airn	0.000132303	-8.99
Dus3l	0.000139433	-10.441
Lin7a	0.000141641	3.00062
Tmem151b	0.000141773	-9.7872
B3galt5	0.000143384	-9.19252
Gm16741	0.000150486	-6.64622
Riok2	0.000150843	-10.8791
Cldn9	0.000154565	-9.56535
Gm22886	0.00016089	-9.64303
Ankrd52	0.000172605	-4.38929
Pcdh8	0.000176656	-8.41077
Erg	0.000182811	-9.55447
Gm23215	0.00020128	-9.67491
Ndufv3	0.000211006	-7.90858
Lrit2	0.000211285	-8.04745
Efr3a	0.000220072	-9.03706
Chmp2b	0.000220072	-10.1465
Zfp229	0.000226452	-8.95689
2210404o09rik	0.000229025	-9.62129
Susd3	0.000235231	-7.60967
Rrp1b	0.000238569	-9.44581
Mrps27	0.00024049	-7.74059
Rpl10l	0.000245922	-8.81773
Flrt2	0.000248784	-7.33066
Ube2d1	0.000269461	11.722
Gas1	0.000271762	-7.42919
Mx2	0.000288507	-11.3446
1700007l15rik	0.000293913	-8.7445
Gm15629	0.000299796	-8.00355
Gm16537	0.000303138	-8.69018
Lrch3	0.000304049	-8.42273
D830030k20rik	0.000319986	-8.37735
Hes1	0.000319986	-8.25033
Sebox	0.000341646	-6.65263
Elp2	0.000369714	-10.2347
St6gal1	0.000377408	-8.71322
Eme2	0.000377793	-11.6236
Arhgap28	0.000383254	-9.12837
Rnf125	0.000387716	-9.59381
Mapk1ip1l	0.000389233	-7.83746
Ly6c1	0.000389233	-8.01473
Pigl	0.000397827	-5.83612
Snhg9	0.000400011	-9.05424
Zdhhc19	0.000402978	-8.37437
Gm21738	0.000402978	-8.1394
Mthfd1l	0.000408748	4.14067
Rnd1	0.000426176	-7.88227
Gm24959	0.000440019	-11.6948
Trat1	0.000451741	-8.99309
Timm13	0.000484165	10.207
Pnpla3	0.000503024	-8.02605
Mipep	0.000503024	-8.96235
4932414j04rik	0.000506319	-6.7574
Txndc16	0.000507374	-9.18139
Zfr	0.000508951	12.5858
Mmu-mir-8094	0.000529694	-8.62929
Vrk1	0.000556088	-6.2075
Gm22743	0.000569104	8.18645
Gm25195	0.000569104	-9.07206
St3gal6	0.000575003	-8.77557
Garem	0.000582431	-10.0148
Ccdc66	0.0005873	-7.47268
Dnajc21	0.000629001	-7.48374
Adora2b	0.000631607	-5.21518
Hs1bp3	0.000631607	-8.61256
Proca1	0.000634279	-6.25349
Ac158802.1	0.000636911	-4.2679
Map3k12	0.000654292	-7.32842
Gm4577	0.000668897	-9.16431
Zfp35	0.000699223	-9.57418
Lrfn5	0.000718775	-7.74675
Nudcd1	0.000784155	-8.97675
Hint3	0.000808498	-5.06276
Nxn	0.000815864	-6.89433
Smg6	0.000839889	-6.72838
Myo1a	0.000850981	-4.87751
Uqcc2	0.000851594	-8.59183
Eci2	0.000851594	-9.11527
Gm26559	0.000865226	-7.83613
9330136k24rik	0.000961113	-9.61729
Srek1ip1	0.000962974	-8.58747
Pvt1	0.000968885	-8.628
Gm10335	0.0010063	4.26645
Csnk1g3	0.0010319	-9.45743
Gm27012	0.00107741	-5.75997
P2rx5	0.00112869	-8.65498
Gm20390	0.0011554	-8.01944
Myl6b	0.00117467	-3.72516
Grik2	0.00118254	5.01787
Lynx1	0.00118483	-7.22804
Nuggc	0.0011907	-8.70852
Ubn1	0.00119195	-9.43961
Ifitm7	0.00119883	-9.38392
Serpind1	0.00121909	-9.97974
Rad51ap2	0.00125645	-5.86527
Gm5428	0.0012876	-1.41752
Gm25889	0.00132853	-6.58149
Gm23680	0.00136181	-3.13696
Gulo	0.00136704	-8.48578
H2-q7	0.00136704	-10.3974
Tug1	0.0013754	-7.05295
Cript	0.0014023	-10.364
Fzd3	0.00146328	-9.01866
Plcxd3	0.00146328	-9.35522
Tbp	0.00146827	-10.52
Mrps6	0.00147762	-9.22907
Gm24620	0.00147961	-8.58964
Sfmbt1	0.00174271	-8.69818
Krt24	0.00174469	-7.7932
Cd2ap	0.00182343	-7.87424
Psmb6	0.00183406	-6.51504
2310015b20rik	0.00186889	4.88264
Fam173b	0.00188362	-9.14539
Ndufs4	0.00191507	-7.40911
Chchd10	0.0019209	-5.62777
Gnl1	0.0019231	-9.61867
Cdc40	0.00192764	5.35138
Cmya5	0.00205057	-8.13036
Gm23639	0.00206582	-10.1495
Gm23989	0.00206582	-7.05309
Eif4g1	0.00206806	-9.24711
Ghr	0.0020736	-7.08449
Faf2	0.00208534	-8.03025
Gm5435	0.00208534	-8.04551
Alyref	0.00208534	-4.67381
Ezr	0.00208534	-10.268
Gucy2e	0.00209519	-6.83058
Ccnk	0.00215778	-7.33227
Zfp454	0.00215907	-5.97928
2310043m15rik	0.00217284	-8.88485
Krt20	0.00217533	-7.10626
Klhl28	0.00219084	-7.47409
Ier3	0.00222757	-9.64077
Ppl	0.00223947	-8.33067
Gm12258	0.00227244	-6.25247
Gls2	0.0022872	-1.64826
Gm9637	0.00230024	-8.99946
Gm11669	0.00230024	-5.56191
Wdfy4	0.00230024	-8.3296
4930511a02rik	0.00231058	-7.23254
Gm17518	0.00231343	-8.40574
Arid3a	0.00233572	-5.22235
Pik3ip1	0.00237037	-6.75638
4930415f15rik	0.00237431	-6.26235
Gm24144	0.00237431	-9.61259
Prep	0.00242293	4.6082
Sftpc	0.00248385	-8.54961
Dcaf13	0.00253623	-9.10331
Slc5a7	0.00261463	-10.1728
Polk	0.00263273	-5.92939
Nek8	0.00267332	-5.59501
Mir1b	0.00274488	-12.2006
Gm12147	0.00283685	9.39568
Gm16046	0.00283931	-10.6222
Chga	0.00284367	-7.37418
Bcdin3d	0.00287989	-8.44402
Ovca2	0.00294164	-7.52543
Nkiras1	0.00299901	-7.99635
Sgol1	0.00304613	-7.17338
Onecut3	0.00304613	-5.96118
Mars	0.00304613	4.51566
4833422m21rik	0.00317277	-8.12539
Mir3058	0.00320095	-5.91567
2310069g16rik	0.00329291	-8.12969
1110008l16rik	0.00331176	-6.79864
1700066j03rik	0.00335424	-6.07934
Rictor	0.00338446	-8.21812
Gm25357	0.00344069	-6.64474
Rab40c	0.00344818	12.8522
Maf1	0.00345625	-7.93521
Phb	0.00345625	10.259
Ano6	0.00347114	-8.81777
Smarcb1	0.00347295	-5.29758
Fbxl16	0.00348301	-6.99033
Gm11636	0.00348524	-5.53832
Rpl35a	0.00348672	-9.14778
Nrip1	0.00355112	-8.71434
Fntb	0.00363016	-7.09282
Gm16618	0.00368256	-7.88388
Appl1	0.0036835	16.0378
Slc36a1	0.0036835	-6.1481
Bod1	0.00369403	-6.68629
Vsnl1	0.00369403	7.20072
Tmem110	0.00369403	-7.59659
Btbd2	0.00373216	5.93614
Gm11642	0.00374608	-3.21154
Dzip3	0.00378207	-8.46551
Hist1h1c	0.00383366	10.3569
Kansl2	0.00393229	-9.0309
Eaf1	0.00395229	-7.74182
Cast	0.00399279	8.17993
Gm2093	0.00402306	-8.20931
Itfg3	0.00404396	-8.31481
Zfp395	0.00404396	-7.52871
Rnf130	0.00404396	-4.07527
Bicd2	0.00406385	-5.68025
Gm26906	0.00408491	-7.04163
Gm9772	0.00412498	-8.53932
Ndst2	0.00414414	-7.95121
Gm15328	0.00417605	-9.02613
Rabl3	0.00421162	-8.30425
Gm24705	0.00421224	-7.53261
D930007p13rik	0.00423603	-9.03218
Ecm2	0.00425866	-4.473
Axin2	0.00429308	-7.08116
Smad5	0.00430231	-7.5148
Tmem26	0.00434806	-4.25104
Slitrk6	0.00436393	-7.31442
Ggact	0.00436393	-5.99634
4930539e08rik	0.00437163	-9.39003
Gpr115	0.0043976	-8.27649
Gnpnat1	0.00445936	-5.76453
Spryd7	0.00451169	-7.71789
Timeless	0.00461731	3.03385
A430046d13rik	0.00461731	3.19602
Nov	0.00463152	-7.86408
Gm26520	0.00465029	-7.41789
Gm22542	0.0046526	-8.65699
Pnldc1	0.00471142	-9.14251
Spata13	0.00477529	-7.98564
Ppp1r16a	0.00477529	-6.03712
Igf2bp1	0.00479028	10.1449
1110057k04rik	0.00480463	-7.5169
Cltb	0.00532894	9.63906
Zfp54	0.00540806	-8.14082
9530082p21rik	0.00540806	-8.27347
Atp10b	0.00545338	6.96505
Fam173a	0.00545866	-6.61015
Syk	0.00549786	-6.97931
March6	0.00550507	-5.75681
Acp1	0.00553676	-7.2289
Erap1	0.00572154	-6.76727
Sh3rf2	0.00572216	-9.98968
Zdhhc20	0.0057664	-6.97983
Rasal3	0.00582297	-8.88289
Hspb3	0.00582644	-7.43097
Bdh1	0.0058628	-8.00656
Gm14872	0.00592599	-8.90655
4930556m19rik	0.00596856	-7.85236
Vps13b	0.00601355	-8.82463
Ncam2	0.00601408	-8.1277
Wapal	0.00603714	-7.01736
Thbs2	0.00612361	-8.1289
Bc027231	0.00617388	-8.30791
Camkk1	0.00619003	-7.34472
F2r	0.00620246	-8.05469
Vars	0.00621362	-7.2003
Hist1h2ab	0.00623809	-7.26248
Spsb3	0.00632337	-8.46344
Serpine3	0.00636767	-7.25144
Rftn1	0.00642469	-8.95136
Taf4b	0.00644965	-8.48048
Gm25291	0.00647388	-4.1531
Rem2	0.00647388	-8.71533
C2	0.00664092	-9.12716
Gm15556	0.00667285	-8.49367
Mapre2	0.00673023	-8.73128
Havcr1	0.00682027	-5.34976
1700123o20rik	0.00682538	-7.62511
Fancc	0.00683331	-7.24389
Abca6	0.00689766	-4.25156
Gm24532	0.00689766	-8.52688
Itga2	0.00689766	-5.06251
Psmc1	0.0069599	-6.10106
Mfsd11	0.00703586	-5.6119
Gtf2f2	0.00705109	-6.99344
Myt1l	0.00710343	-4.7433
Smc1b	0.00713369	-7.54307
Cdsn	0.00716409	-7.67997
Nampt	0.00717503	-6.45335
Snap47	0.00717975	-9.22319
Trappc9	0.00732115	-7.86317
Acvr1b	0.00762933	-8.17661
Nckap5l	0.00767797	-7.50917
Mrpl2	0.00774581	-8.45851
Slc35d3	0.00774581	-4.10529
Abhd4	0.00776258	-8.36068
Gpr135	0.00776258	-7.19322
Cdh12	0.00780823	-7.41278
Cadps	0.007841	-7.01661
Sh3bp5l	0.0079303	-6.48589
Ppp2r1a	0.00796294	-8.04355
Litaf	0.00796294	-7.89464
5530401a14rik	0.00803683	-7.25667
Gm25593	0.0081631	5.56632
Serpina3b	0.0081631	-7.17569
Fam84b	0.0081631	-7.40184
Snord113	0.00817002	-6.29105
Fyttd1	0.00823225	-7.41945
Pdxdc1	0.00830028	-7.40734
Cep97	0.00832999	-7.51354
Slc9c1	0.00832999	-7.56597
A930003a15rik	0.00832999	-7.55522
Arhgap8	0.00837172	-6.96414
Os9	0.0084826	-3.21381
Gm26896	0.00854099	4.83332
Pde1b	0.00854099	-7.72803
Gm24000	0.00854099	-6.29719
Itgb2l	0.00858184	-8.027
Syt4	0.00861917	-6.97259
Zfp2	0.0086533	-4.23353
Chd1	0.00870417	-8.25382
Ppp1r9b	0.00888904	-5.96619
Lrrc58	0.00896484	-8.22787
Rhobtb2	0.00941927	-5.71809
Bcap29	0.00941927	-6.57051
Pcp4	0.00953008	-7.79157
Klhdc1	0.00953008	-6.041
Zfp365	0.00955216	-4.98576
Top3a	0.00955771	-4.79846
Cacng5	0.00960118	-6.2744
Zfp706	0.009749	-7.26251
Glud1	0.009749	-6.50519
Tinf2	0.00976738	-8.27531
Il17rd	0.00976738	-6.46365
Fam149b	0.00980588	-5.75685
Cys1	0.00983137	-6.80318
Tmem181a	0.0098384	-7.84391
Nlrp4f	0.0098384	-6.81803
Spock1	0.00997786	-6.21337
D630044l22rik	0.0102494	-7.96567
Gm15591	0.0103704	-5.72289
Gm16279	0.0104711	-7.65389
Prpf8	0.0107338	-3.98051
1110002l01rik	0.0107621	-7.14986
Chaf1b	0.0109797	-7.81522
Ahi1	0.0112094	4.09557
Sdf2	0.0112094	-4.15779
Dnph1	0.0112353	-7.77964
Qrich2	0.0113639	-6.33627
Apol9b	0.0115138	-7.0619
Aa474331	0.0115138	-3.38564
Arg2	0.0116149	-6.16128
Hist1h4h	0.0116861	-6.33829
Tm9sf2	0.0116861	-8.14864
Gemin6	0.0116861	-7.71465
Drg1	0.0116861	-5.07931
4930443b20rik	0.0116861	-5.76283
E2f6	0.0117893	-5.67811
Kpna1	0.0119971	-7.86658
Zfyve26	0.0119971	-5.80328
Rpl23a	0.0122433	-6.03853
Polr3d	0.0124007	-6.96746
Znrd1-as1_2	0.0125373	-7.86548
Gm26307	0.0125373	-7.9398
Parp9	0.0126931	-7.30731
Srbd1	0.012704	-8.13017
Arl13b	0.0127711	-7.31067
Rsph4a	0.0127711	8.04568
Gm23044	0.0129868	-3.60589
Cdkal1	0.0129868	7.63486
Gemin5	0.0130152	-5.59069
Kifc1	0.0130679	-7.55086
1110002j07rik	0.0131169	4.45754
Bora	0.0132924	-6.65518
Pdia2	0.0133725	-8.03858
Wnt8a	0.0133725	-8.94497
Gm25101	0.0134013	-6.60319
Actr2	0.0134013	-5.84396
Rpl15	0.013418	-6.23973
Mapt	0.0135161	5.07025
Tubb4a	0.0135161	-7.73334
Tax1bp3	0.0135959	-5.84267
Dleu2_1	0.013599	-6.92866
Gm11146	0.013671	-7.57854
Scarna3b	0.0137298	-6.56149
Gm20522	0.0137298	-8.56567
Utp6	0.0138017	-5.20785
Prrxl1	0.0139017	-6.52397
Hoxb8	0.0139017	-5.45225
Gm24753	0.0140074	-7.34754
Gm22137	0.0140089	10.9574
Gm24588	0.0141391	-6.19615
Mtrf1l	0.014443	-4.1807
Akap5	0.0145182	-6.56755
Mgat2	0.0150827	-6.7744
Enthd2	0.0151581	-6.02103
Gm23200	0.0151581	-7.32006
Gm11659	0.0155495	-4.8295
Ccl3	0.0156212	-6.3902
Park2	0.0156212	-7.70181
Mllt1	0.0156212	-7.48952
Rps18	0.0156308	-7.2236
Slitrk5	0.0156308	-6.63434
A930033h14rik	0.0160302	4.97819
Slc39a9	0.016151	-6.42106
Snord37	0.0164306	-4.89171
4930478k11rik	0.016668	-5.46182
Bc005537	0.0166697	-6.79726
Nprl3	0.0172283	-6.08241
Thoc7	0.0174684	-6.91821
Mgat4c	0.0185921	1.99524
Slc25a41	0.0185921	-7.23284
Dyrk1a	0.0188269	-6.83902
Xrcc6	0.0191883	-7.42181
Kdelr3	0.019296	-7.43519
Zc3h13	0.0195365	-7.20769
Prss41	0.0196095	-8.02602
Gm25654	0.020274	-5.83446
Scarna13	0.0203491	-5.95637
Atxn10	0.0204478	-7.91891
E130307a14rik	0.0204478	-4.64955
Kcnk13	0.0204478	-6.26837
Gm24927	0.0204814	-7.73089
Lsm2	0.0207201	-6.82882
Gm24019	0.0207201	3.296
Gm15270	0.0207578	-5.24132
Olfr410	0.0207656	-5.81364
Cuedc1	0.0211282	-5.81426
Lamp3	0.0211752	-6.44687
Dupd1	0.0214945	-7.03036
Gpr183	0.0216272	-7.40035
Gm11715	0.0217726	-4.92838
9130230n09rik	0.0221842	-4.87084
Gm22067	0.0222288	-7.51998
Hist1h2ai	0.0222288	6.96708
Dusp3	0.0224295	-5.10906
Col10a1	0.0227851	3.42673
Samd4	0.0227957	-6.58066
Kif6	0.0231278	-6.77046
Lrrc3b	0.0231278	-7.57971
Slc12a7	0.0232728	-6.54839
Slc16a10	0.0232983	4.28503
Rfesd	0.023332	-6.50175
Dusp1	0.0235802	-7.81079
Gpr128	0.0239548	-6.66908
Map3k14	0.0239982	4.74549
Wnt9b	0.0242639	-5.42119
Cep290	0.0242639	2.23191
Abt1	0.0245338	-5.79262
Slitrk1	0.0246393	-6.66938
C1qtnf3	0.0250293	-6.95272
Txndc15	0.0251459	-5.82853
Ccdc47	0.0253309	-5.73702
Scn4a	0.0254349	-4.35764
Uhrf1	0.0258865	-6.89577
Zfp870	0.0265263	-7.65432
Gaa	0.0265263	-5.52856
Slc18b1	0.0268914	3.17144
Hira	0.0269492	-6.62759
Rspo2	0.0269557	-6.89082
Rdh14	0.0270299	-5.97458
Purb	0.0270299	-4.75267
Stard3nl	0.0272275	-6.06958
Vstm2a	0.0275778	5.66098
Itgb2	0.0277617	4.19215
Clmn	0.0277617	-5.79998
Ring1	0.0277663	-7.87433
Lnpep	0.0278771	-6.78065
Stx8	0.0282304	-5.9461
Trmt5	0.0282537	-6.78113
Cdc42ep4	0.028296	-4.85884
Fstl3	0.0283413	3.45323
Zfp959	0.0285602	-7.46278
Gm22381	0.0285602	-5.66868
Atp6v1g2	0.0287817	-8.06607
Bag6	0.0293168	-7.23917
Pfkm	0.0294278	-6.50678
Akr1c21	0.0297755	-6.20757
Gm5083	0.0297951	-7.45
Hist1h1e	0.0297951	-7.17184
Gm4117	0.0302462	-6.06916
Hist1h2bm	0.0306249	10.0137
Mir136	0.031332	-5.62087
Fam120aos	0.031332	-5.23699
Fndc9	0.0315244	-3.40746
A730071l15rik	0.0320621	-5.31341
Gm9726	0.0320748	-5.82737
Capsl	0.0322787	-6.93911
Dnah17	0.0323081	-4.90273
Gm17249	0.0323101	-5.17462
Hmmr	0.0331322	-5.29708
6030458c11rik	0.0336701	7.01871
Higd1b	0.0339723	-4.82154
Dcaf7	0.0339723	-4.88863
1700109k24rik	0.0339723	-6.82549
Cpeb4	0.0340912	-4.51176
Map3k1	0.0357364	-6.43666
3010026o09rik	0.0359303	-5.30929
Gm16031	0.0360016	-6.45575
Polr3b	0.0360167	-5.05131
2410016o06rik	0.0361584	-5.49719
Znrd1	0.036387	-7.81528
Arhgef3	0.0368269	-7.3693
Gm11052	0.0369391	-6.05169
Kcne2	0.0370481	-7.0261
Rabl2	0.0370966	-6.8187
Gm24661	0.0371763	-6.42568
Morc2b	0.0371763	-7.99767
Slc35b3	0.0378152	-3.82605
Fcf1	0.0378781	-3.56859
Ddx50	0.0380536	4.64784
Ribc2	0.0382257	-6.4062
Dvl3	0.038488	-7.06118
Ddx4	0.0387501	-5.92215
Gm26741	0.0388679	3.88356
Net1	0.0392176	-5.98189
2410015m20rik	0.0392176	-7.58472
Mnt	0.0395291	-5.76545
Emr4	0.0396369	-7.41536
Robo1	0.0400652	-6.85403
Xylt2	0.0400652	-5.64798
Myo7b	0.0400652	-7.49354
Ttc19	0.040469	-5.69539
Agpat1	0.0406539	-7.21376
Nog	0.0409625	-5.10298
Dhfr	0.0409625	-5.09989
Puf60	0.0410917	-7.59916
Snora34	0.0410917	-6.34347
Gm24011	0.0414036	-6.4939
Gm12319	0.0414838	-4.79952
Tob1	0.0414838	-5.46872
Snora31	0.0414838	-5.90359
Isca2	0.0415916	-6.77749
Zmym5	0.0418862	-6.20917
Ipo4	0.0418862	-6.1404
Gm26789	0.04191	3.50109
Hist1h2bc	0.0422956	-4.50879
Gm25927	0.0428343	-6.71699
Tspan13	0.0430456	-5.70122
Wars	0.0431741	-5.09838
Farp1	0.0432296	-6.86674
Wnt1	0.0436206	-5.68709
Hmga2	0.0436206	1.58959
Trp53	0.0436206	-5.76144
Syne3	0.0438358	-4.35237
Ppp2ca	0.0440583	-5.30287
Gm15663	0.0440583	1.3405
A930018m24rik	0.0452839	-6.12171
Fopnl	0.0456269	-6.89819
Gm11335	0.0456269	11.0256
Ccdc177	0.0456812	-6.48106
Gm15523	0.0456812	-5.01323
Polr2h	0.0456812	-6.53601
Slc3a1	0.0456812	-8.29743
Uimc1	0.0460717	-5.73246
Cntn1	0.0462108	-6.26379
Lrrc48	0.047183	7.94698
Bcl6	0.0475586	-7.33685
Gcc2	0.0479492	4.24253
Lemd3	0.0481375	1.81822
C1qtnf6	0.0496126	-5.79092
Tas2r119	0.0496503	-6.37264
Lrriq1	0.0509176	1.79755
Tle6	0.0509176	-4.43684
Gm16755	0.0509256	-3.9931
9330161l09rik	0.051094	-4.79459
Doc2b	0.0511509	-4.75127
Mrpl36	0.0511604	-5.63286
Ska2	0.0515353	-5.78654
Map2k4	0.0515825	-4.93036
4931413k12rik	0.0515825	-5.60236
Wnt3	0.0523665	-4.56952
Tnfrsf17	0.0524681	-5.67129
Tespa1	0.0524681	2.35556
Mink1	0.05278	-5.47851
Snx31	0.0529071	-6.77559
Dcbld2	0.0529071	-7.39056
Gm17232	0.0535701	-5.44055
Asb14	0.0537229	-3.73278
Saysd1	0.0538779	-6.28371
Gm11744	0.0538921	-4.5745
Naglu	0.0538921	-2.42731
Fam186b	0.0540702	-7.00195
Itgbl1	0.0541044	-5.80934
Actr10	0.0543403	-4.9886
Pdss2	0.054462	-4.08585
Gm10065	0.0546914	-6.09428
Gm17110	0.0549559	-6.13762
Gm20443	0.0550875	-6.72347
Ell2	0.0556026	-5.65292
Cdk13	0.0556301	-6.07114
Gm24519	0.0559153	-4.83944
Nab2	0.0562464	2.08387
Gm16075	0.0562571	-5.29294
Slc9a3r1	0.0562571	-4.30922
Gm26372	0.0564302	-4.74806
Srd5a1	0.056708	-5.74192
Gm6576	0.0567457	-6.47285
Efcab5	0.0567457	-5.00644
Gm11280	0.0567457	-4.12604
Blmh	0.0567457	-4.7603
Gm23341	0.0567457	-5.29013
Ptges3	0.0573943	1.84889
Zfp947	0.0574938	-6.86609
Phf15	0.0577178	-4.9362
Brf1	0.05785	-4.65762
Gm12292	0.0580759	-5.22921
Gm26735	0.0580759	-5.04928
Gm26839	0.0581672	-5.63516
Sostdc1	0.0586686	-6.16317
Iqgap2	0.0586782	-3.44048
Cd68	0.0586782	-4.97927
Amdhd1	0.0591747	-4.31644
Cox17	0.0593909	-5.95751
Greb1	0.0593909	-5.49347
Tpo	0.0595899	-4.98872
Gm12120	0.0603602	-4.65272
Fgf9	0.0605074	-6.4203
F930015n05rik	0.0606331	-4.59562
Gm26543	0.0607597	3.49938
Rfx4	0.0608337	-4.09288
Rbm25	0.0610981	-5.87348
Rarg	0.0610981	-6.2065
Miox	0.0610981	-6.53884
Gpihbp1	0.0610981	-6.25498
Arhgef28	0.0613474	-5.4287
Osbpl11	0.0617902	-6.2308
Arhgap22	0.0622751	-4.65973
Mapk8	0.0630523	-6.44717
Ahsa1	0.0630523	-4.98042
Rhot2	0.0634736	-5.51207
Cpsf6	0.0635966	-1.80875
Sgsh	0.0638774	-4.28126
Hal	0.0650668	-5.0196
Gm25591	0.066111	1.26521
Wdyhv1	0.0662176	-6.37789
Kif2b	0.0665348	-5.25953
Gpr75	0.0666238	-4.68541
Gm23736	0.067217	5.1008
Gm16573	0.0675237	-5.54987
Mrpl28	0.0681491	-6.43853
Spdl1	0.0681959	-5.44814
Lta4h	0.0686218	4.17112
Tssk1	0.0691789	-6.20788
Gm23713	0.0691789	-4.46781
Rpl19	0.0694125	-5.10312
Mpp5	0.0701729	-5.06349
Gm8225	0.0704703	-6.30994
C030037d09rik	0.0707348	-5.27392
Tnfaip3	0.0711573	3.01958
Mtx3	0.0718967	-5.57646
Abhd15	0.0733692	-5.29098
Sel1l	0.073406	-4.7852
Sub1	0.0736842	-4.78967
Chrd	0.0737671	-6.47999
Fam160b2	0.0746635	-4.80015
Map7	0.0752986	2.44776
Gnrh1	0.0753333	-5.56716
Inf2	0.0753989	-5.19547
Psme1	0.0753989	-5.59704
Thrb	0.0754404	-3.62797
Bc024139	0.0754404	-6.40177
D330041h03rik	0.0760303	-5.55212
Gm12146	0.0766912	-4.02568
N-r5s33	0.0773037	-5.71396
Myl4	0.0776206	-4.17409
Atp6ap1l	0.0780196	-4.92521
Hist1h3g	0.0795616	-5.09135
Mylip	0.0797688	-5.35671
Nufip1	0.0797689	-5.72657
Nptx1	0.0804637	-4.1668
Ap3m1	0.0806635	-5.05069
Utp20	0.080771	-3.96756
Asb2	0.080771	5.61555
Slc25a30	0.0808122	-5.54783
Vaultrc5	0.0808122	-6.73045
Osmr	0.0808122	-5.61847
Gm17108	0.0809526	-5.17313
Aebp1	0.0819682	4.6594
Lcp2	0.0819682	-3.97946
Mum1	0.0821194	3.77531
Gm15518	0.0821769	-5.78324
N-r5s76	0.0822055	3.75307
Cela1	0.0822755	-5.58361
Slc35b1	0.082553	-4.40067
Gm5422	0.0826268	3.30475
Lacc1	0.082925	-5.75084
Rab32	0.0829736	1.25752
Churc1	0.0833556	6.128
Dmtn	0.0839042	-5.27241
Tbce	0.0840917	-5.40849
Unc13d	0.0845339	-4.04839
Adam21	0.084541	-5.00831
Krt32	0.084541	-4.30639
Nr1d2	0.0845544	-5.5572
Tssc1	0.0857332	-5.02227
Gm26577	0.0877128	1.98031
Dleu7	0.0877128	-5.58094
Gm10269	0.0878832	-7.61666
Med30	0.0887288	-5.23426
Eif4ebp2	0.0891381	3.17929
Selm	0.0891381	-4.25482
Slc25a21	0.0895416	5.27828
Fam211a	0.0900846	-4.30167
Mxd3	0.0900846	-5.34292
Slc16a7	0.0908567	2.5255
Efcab3	0.0910196	-4.125
Pfkp	0.0913563	-5.24803
Fuca2	0.0918723	2.95174
Gm12223	0.0924235	5.45408
Gm17024	0.0934114	-5.78976
Hsf2	0.0939571	-3.40045
Trmt61b	0.0946322	-6.46331
Pkd1	0.0952602	-5.56036
Gm10020	0.0957382	-5.04065
Tmem196	0.0958801	-4.93764
Gm11419	0.0967051	5.11046
Psmb8	0.0967644	-5.85856
Kat6b	0.0975115	-5.48212
Gm25328	0.0976328	-5.03694
4930517o19rik	0.0981326	-5.6373
Camk2n2	0.0981326	-5.2061
Eno3	0.0981326	-4.93156
Evl	0.0985934	-4.67015
Diras1	0.098943	-3.38852
Dlgap5	0.098943	-4.8612
Gpr68	0.0997615	-4.9476
Bysl	0.0997615	-5.57127
